# Supplementary material for: Zinc isotope variations in archeological human teeth (Lapa do Santo, Brazil) reveal dietary transitions in childhood and no contamination from gloves
Source: PLoS One. 2020 May 14;15(5):e0232379. doi: 10.1371/journal.pone.0232379 (PMC7224499; doi:10.1371/journal.pone.0232379)
Supplement: S1 Table — (XLSX) [file pone.0232379.s006.xlsx]

## Sheet: Table S1 Standards
	Sample	d66Zn	SD inter sample	SD of one sample	n	In the clean lab and mass spec room	Lab	ICPMS	Column step protocol
This study	SRM 1400	1	0.006		2	vinyl	Leipzig	Neptune	Moynier et al (2006)
This study	SRM 1400	1.07			1	nitrile	Lyon	Nu 500	Moynier et al (2006)
This study	SRM 1400	0.936	0.0494975		3	vinyl	Toulouse	Neptune Plus	Moynier et al (2006)
This study	SRM 1400 (mean)	1.002	0.0670224
Expected value	SRM 1400	1	0.04			nitrile	Jaouen et al. (2018)		Moynier et al (2006)
Expected value	SRM 1400	0.94	0.05			vinyle	Bourgon et al. (2018)		Moynier et al (2006)
Expected value	SRM 1400 (mean)	0.97	0.0424264
This study	AZE	1.53	0.05		3	nitrile	Lyon	Nu 500	Moynier et al (2006)
This study	AZE	1.61	0.03		2	vinyl	Leipzig	Neptune	Moynier et al (2006)
This study	AZE	1.62			1	vinyl	Toulouse	Neptune Plus	Moynier et al (2006)
This study	AZE (mean)	1.58667	0.0493288
Expected value	Jaouen (2012)	1.5	0.04			various	Lyon	Nu 500	Marechal et al (1999) and Moynier et al (2006)
Expected value	Jaouen (2016a)	1.51	0.12			nitrile	Leipzig	Neptune	Marechal et al (1999) and Moynier et al (2006)
Expected value	Jaouen et al (2016b)	1.47	0.11			nitrile	Leipzig	Neptune	Moynier et al (2006)
Expected value	Jaouen et al (2018)	1.51	0.14			nitrile	Lyon	Nu 500	Moynier et al (2006)
Expected value	Bourgon et al. Submitted	1.59	0.05			latex	Leipzig	Neptune	Moynier et al (2006)
Expected value	AZE (mean)	1.56	0.05
interlab comparison	AZE 7 (a single sample)	1.56		0.11	1	nitrile	Lyon	Nu 500
interlab comparison	AZE 7 (a single sample)	1.54		0	1	nitrile	Leipzig	Neptune
Table S1: Zn isotope ratios of the standards (measured an expected values)
