# Supplementary material for: Zinc isotope variations in archeological human teeth (Lapa do Santo, Brazil) reveal dietary transitions in childhood and no contamination from gloves
Source: PLoS One. 2020 May 14;15(5):e0232379. doi: 10.1371/journal.pone.0232379 (PMC7224499; doi:10.1371/journal.pone.0232379)
Supplement: S2 Table — (XLSX) [file pone.0232379.s007.xlsx]

## Sheet: Table S2- Glove data
	TEST1A		TEST1B		TEST1C		TEST1D		TEST1E	TEST1F	TEST1G	TEST1H
	δ66Zn (‰)	Zn (ng)	δ66Zn (‰)	Zn (ng)	δ66Zn (‰)	Zn (ng)	δ66Zn (‰)	Zn (ng)	Zn (ng)	Zn (ng)	Zn (ng)	Zn (ng)
Latex C			-0.52	50177.9
			-0.52	58269
	-0.11	3.43744e+06	0.52±0.0	54223±5721	0.08	299260	0	2.29012e+06	11.81	77.95	2.84	4.73
Latex T					0	108640
					-0.02	103808
	0.07	2.51607e+06	-0.01	426144	-0.01±0.01‰	106224±3417	0.22	843458	83.56	76.95	1671.94	311.55
Nitrile	-0.14	1.22912e+06			-0.33	40124.2
	-0.35	862218			-0.33	48376.4
	0.25±0.15‰	1045670±259440	-0.51	9563.42	0.25±0.0‰	44250±5835	-0.46	2.7889e+06	4.26	2.87	0.67	1.1
Vinyl	0.23	11401	0.11	5941.74	0.3	10528.3	0.27	27297	0.5	0.41	0.38	0.8
Table S2. Zn isotope and concentration data for the glove tests.
