# Supplementary material for: Zinc isotope variations in archeological human teeth (Lapa do Santo, Brazil) reveal dietary transitions in childhood and no contamination from gloves
Source: PLoS One. 2020 May 14;15(5):e0232379. doi: 10.1371/journal.pone.0232379 (PMC7224499; doi:10.1371/journal.pone.0232379)
Supplement: S3 Table — Delta values are expressed in ‰, concentrations in ppm. (XLSX) [file pone.0232379.s008.xlsx]

## Sheet: Table S3-Lapa do Santo
S-EVA number	Type of tooth	Tooth number	Species	Site	State	Country	Sample number	Burial	Age category	Age at death	Sex	Nitrile	Latex	No gloves	Nitrile	Latex	Latex	Latex	No gloves	No gloves	No gloves
33936	M2	27	human	Lapa do Santo	Minas Gerais	Brasil	2	Burial 01	Adult	>24 years	Male	144	93.987	207.767	0.29	0.31		0.31	0.216542	0.18	0.198271
33937	M2	27	human	Lapa do Santo	Minas Gerais	Brasil	4	Burial 03 (Individual #2, PN-01.08.0637)	Young Adult	>24 years	Male	115	127.664	146.454	0.04	0		0	0.0707091	0.01	0.0403545
33938	m2	65	human	Lapa do Santo	Minas Gerais	Brasil	6	Burial 04	Subadult	4 to 8 years	Female	93	59.6637		0.25	0.26	0.216437	0.24
33939	m2	75	human	Lapa do Santo	Minas Gerais	Brasil	8	Burial 06	Subadult	2 to 5 years	n/a	38	62.5096		0.63	0.48		0.48
33940	P4	35	human	Lapa do Santo	Minas Gerais	Brasil	10	Burial 10	Young Adult	> 24 years	Female	106	98.0469		0.06	0.04		0.04
33941	M2	17	human	Lapa do Santo	Minas Gerais	Brasil	12	Burial 11	Young Adult	17 to 24 years	Female	85	40.7362		0.28	0.28		0.28
33942	P3	34	human	Lapa do Santo	Minas Gerais	Brasil	13	Burial 15	Adult	26 to 64 years	Male	104	86.6381		0.15	0.14		0.14
33943	M1	36	human	Lapa do Santo	Minas Gerais	Brasil	16	Burial 23 Adulto #3	Adult	n/a	n/a	109	88.9818	242.31	0.27	0.41		0.41	0.381359	0.33	0.35568
33944	m2	85	human	Lapa do Santo	Minas Gerais	Brasil	17	Burial 23 Sub-adulto #1	Subadult	2 to 4 years old	n/a	75	77.9125	129.898	0.42	0.45		0.45	0.448153	0.37	0.409076
33945	m2	85	human	Lapa do Santo	Minas Gerais	Brasil	18	Burial 23 Sub-adulto #2	Subadult	2 to 4 years old	n/a	68	42.0816		0.48	0.46		0.46
33946	M2	27	human	Lapa do Santo	Minas Gerais	Brasil	19	Burial 23 Adulto #1	Adult	n/a	n/a	123	23.4522		0.06	0.16		0.16
33947	M2	27	human	Lapa do Santo	Minas Gerais	Brasil	20	Burial 23 Adulto #2	Adult	n/a	n/a	158	118.586	154.4	0.38	0.32		0.32	0.22	0.25	0.235
33948	M2	27	human	Lapa do Santo	Minas Gerais	Brasil	21	Burial 16	Young Adult	18 to 21 years	Female	93	55.9556		0.28	0.26		0.26
33949	P4	45	human	Lapa do Santo	Minas Gerais	Brasil	23	Burial 34	Adult	24 to 49 years	Male	115	135.426		0.28	0.19		0.19
33950	P4	25	human	Lapa do Santo	Minas Gerais	Brasil	26	Burial 05	Adult	24 to 49 years	Female	144	140.491		0.22	0.2	0.24	0.22
33951	P3?	34?	human	Lapa do Santo	Minas Gerais	Brasil	28	Burial 21	Adult	24 to 40 years	Male	127	85.4558		0.23	0.2	0.14	0.17
33952	m2	75	human	Lapa do Santo	Minas Gerais	Brasil	30	Burial 27	Subadult	4 to 6 years	n/a	70	109.434	218.83	0.52	0.52		0.52	0.49	0.48	0.485
33953	M2	27	human	Lapa do Santo	Minas Gerais	Brasil	32	Burial 16	Young Adult	18 to 21 years	Female	342	56.8426		1.23	0.14		0.14
33954	M2	27	human	Lapa do Santo	Minas Gerais	Brasil	34	Burial 11	Young Adult	17 to 24 years	Female	102	70.4407		0.26	0.07	0.24	0.155
33955	M3	18	human	Lapa do Santo	Minas Gerais	Brasil	35	Burial 23 Adult #1	Adult	n/a	n/a	128	88.5656		0.07	0.18	0.19	0.185
33956	M3	18	human	Lapa do Santo	Minas Gerais	Brasil	36	Burial 15	Adult	26 to 64 years	Male	50	99.4303		0.4	0.11	0.2	0.155
33957	M3	28	human	Lapa do Santo	Minas Gerais	Brasil	37	Burial 23 Adult #2	Adult	n/a	n/a	4	63.5725		NA	0.3		0.3
33958	m1	64	human	Lapa do Santo	Minas Gerais	Brasil	38	Burial 23 Subadult #2	Subadult	2 to 4 years old	n/a	278	70.7516		-0.16	0.54		0.54
33959	m1	64	human	Lapa do Santo	Minas Gerais	Brasil	39	Assemblage PN-2253	Subadult	n/a	n/a	53	24.5417		0.5	0.26		0.26
33960	P3	44	human	Lapa do Santo	Minas Gerais	Brasil	40	Burial 10	Adult	> 24 years	Female	100	31.8158		0.02	0.41		0.41
33961	m1	64	human	Lapa do Santo	Minas Gerais	Brasil	41	Burial 23 Subadult #1	Subadult	2 to 4 years old	n/a	74	34.9552		0.51	0.34		0.34
Table S3. Zn isotope ratios and concentration from the Lapa do Santo teeth with anthroplogical data. Delta values are expressed in ‰, concentrations in ppm
