# Supplementary material for: Zinc isotope variations in archeological human teeth (Lapa do Santo, Brazil) reveal dietary transitions in childhood and no contamination from gloves
Source: PLoS One. 2020 May 14;15(5):e0232379. doi: 10.1371/journal.pone.0232379 (PMC7224499; doi:10.1371/journal.pone.0232379)
Supplement: S4 Table. Data used for the Linear Mixed Model — (XLSX) [file pone.0232379.s009.xlsx]

## Sheet: Table S4 LMM
33956	B	7	Latex	0.155	1356.46	0.718
33957	B	12	Latex	0.3	1105.6	0.722
33958	A	10	Latex	0.54	1100.15	0.717
33959	A	18	Latex	0.26	426.902
33960	A	5	Latex	0.41	387.75	0.739
33961	A	9	Latex	0.34	1226.48	0.717
33936	B	1	Powder	0.198271	1142.72	0.719
33937	B	2	Powder	0.0403545	1017.85	0.722
33943	A	8	Powder	0.35568	1638.01	0.72
33944	A	9	Powder	0.409076	880.708	0.717
33947	B	12	Powder	0.235	1597.46	0.722
33952	A	17	Powder	0.485	988.163	0.717
Table S4: Data used for the Linear Mixed Model
