# Supplementary material for: Zinc isotope variations in archeological human teeth (Lapa do Santo, Brazil) reveal dietary transitions in childhood and no contamination from gloves
Source: PLoS One. 2020 May 14;15(5):e0232379. doi: 10.1371/journal.pone.0232379 (PMC7224499; doi:10.1371/journal.pone.0232379)
Supplement: S5 Table — Delta values are expressed in ‰. The type of teeth sampled, the part sampled as well as the corresponding formation ages are also listed. (XLSX) [file pone.0232379.s010.xlsx]

## Sheet: Table S5-Jacobin data
Individual	Sample name	Tooth	Part sampled	Age of initiation of the sampled enamel (year)	Age of completion of the sampled enamel (year)	d66Zn-JMC	d67Zn-JMC	d68Zn-JMC	Zn (ppm)	Part sampled	Age at root initiation (year)	Age at root completion (year)	d13C	d15N	%C	%N	C/N
Adult	35197-1a	UR I1	middle	0.9	2.5	0.24	0.39	0.51	104.545	root	5	10	-19.4295	13.278	41.8509	15.7723	3.09595
Adult	35197-1b	UR I1	middle/up	0.625	1.75	0.314201	0.552293	0.63628	102
Adult	35197-2a	LLI2	middle	2	3.25	0.21	0.34	0.44	74.4854	root	5.25	10.5	-19.438	13.381	43.5476	16.5581	3.06833
Adult	35197-2b	LLI2	middle/up	1	2.5	0.289687	0.422454	0.57811	149
Adult	35197-3a	UL P4	middle	5	6.25	0.262514	0.411685	0.499371	81.3607	root	7.5	14	-19.308	13.7	42.3449	16.0547	3.07699
Adult	35197-3b	UL P4	middle/up	4.5	5.75	0.255732	0.56475	0.565695	53
Adult	35197-4a	UR C1	middle	3	5	0.25	0.42	0.51	70.6395	root	6.5	15	-19.029	13.126	42.9847	16.2991	3.07678
Adult	35197-4b	UR C1	middle/up	1.5	4	0.303225	0.515745	0.615278	91
Adult	35197-5a	U P3	middle	4	5.5	0.28	0.49	0.54	97.869	root	7	13	-19.113	13.588	42.6999	16.1386	3.0868
Adult	35197-5b	U P3	middle/up	3.5	4.75	0.266823	0.479786	0.521066	67
Adult	35197-6a	U M3	middle	11.75	13	0.24	0.43	0.52	141.011	root	14	23	-19.355	12.734	42.8809	16.2313	3.08182
Adult	35197-6b	U M3	middle/up	10.5	12.25	0.202456	0.281638	0.40911	88
Adult	35197-7	UR M1	middle	1.75	3	0.54	0.86	1.11	68.9514	root	3	10	-19.341	13.505	43.186	16.1006	3.12931
Adult	35197-8a	UR M2	middle	6.25	7	0.32	0.55	0.72	155.332	root	8.5	16	-19.735	13.622	44.6356	16.622	3.13289
Adult	35197-8b	UR M2	middle/up	5	6.5	0.22242	0.405085	0.454957	105
Child	35198-2a	URM1	top	-0.08	2	0.51194	0.759377	1.03483	129.429	root	3	9	-19.57	12.97	40.94	15.68	3.05
Child	35198-2b	URM1	bottom	2	3.5	0.482859	0.708061	1.0044	153.765	root	3	9	-19.57	12.97	40.94	15.68	3.05
Child	35198-3a	ULM1	top	-0.08	2	0.536827	0.861933	1.06255	155.747	root	3	9	-19.7	12.87	41.17	15.69	3.06
Child	35198-3b	ULM1	bottom	2	3.5	0.418798	0.792662	0.841157	57.7499	root	3	9	-19.7	12.87	41.17	15.69	3.06
Child	35198-5	ULdm1	top	-0.5	0.25	0.59441	0.866734	1.16966	104.874	root	0.5	2.5	-20.61	12.65	41.87	15.94	3.06
Child	35198-6	ULP4	top	3.5	5.5	0.373236	0.611926	0.777645	46.3343
Child	35198-7	ULC	middle	2	4	0.47219	0.783209	0.937308	130.624
Child	35198-12	LRI2	top	0.3	3	0.475686	0.753709	0.943693	129.806
Child	35198.13a	URP3	top	2.5	5	0.378329	0.72104	0.838108	103.952
Child	35198-13b	URP3	bottom	5	6.5	0.352549	0.620842	0.722503	79.25
Child	35198-14	ULI1	top	0.375	1.5	0.606512	0.986788	1.20471	145.154
Child	35198-15	ULdm2	top	-0.21	0.25	0.794268	1.28113	1.59674	91.9037	root	1	3	-20.3	11.89	39.19	15	3.05
Child	35198-17	ULdi2	middle	-0.17	0.08	0.6	0.963006	1.22181	87
Child	35198-18	LRdi1	whole height	-0.375	0.25	0.530482	0.82041	1.07294	109.058	root	0.3	2	-20.42	13.18	40.82	15.58	3.06
Child	35198-19	LLdm1	top+middle	-0.5	0.375	0.790762	1.22549	1.57159	86.2909	root	0.5	2	-20.36	12.62	42.2	16.08	3.06
Child	35198-20	LRdc	top+middle	-0.42	0.5	0.754383	1.02378	1.4739	158.681	root	0.8	3.25	-20.42	12.08	41.39	15.72	3.07
Child	35198-21	LLdm2	top	-0.21	0.33	0.80987	1.21457	1.65146	85.3438	root	1	3	-19.98	11.68	41.79	15.87	3.07
Child	35198-22	LRdm2	whole height	-0.2	1	0.815482	1.19558	1.61266	89.2339	root	1	3	-20.14	11.84	39.19	15.03	3.04
Child	35198-23a	LLP3	top	2	4	0.375495	0.547857	0.721685	116.834
Child	35198-23b	LLP3	bottom	4	6.5	0.259212	0.469242	0.556075	114.646
S5. Zn isotope data for the Couvent des Jacobins teeth (individual 63049 and 20106). Delta values are expressed in ‰. The type of teeth sampled, the part sampled as well as the corresponding forming ages are also listed
